# Supplementary material for: Association Between Mefox and Prevalence of COPD: Evidence from NHANES 2011–2020
Source: Healthcare (Basel). 2025 Dec 23;14(1):40. doi: 10.3390/healthcare14010040 (PMC12785568; doi:10.3390/healthcare14010040)
Supplement: Supplementary file 1 [file healthcare-14-00040-s001.zip]

Archive with 1 entries (1 files):
- healthcare-3981871-supplementary.pdf
